# Supplementary material for: Cycloastragenol Improves Fatty Acid Metabolism Through NHR-49/FAT-7 Suppression and Potent AAK-2 Activation in Caenorhabditis elegans Obesity Model
Source: Int J Mol Sci. 2026 Jan 13;27(2):772. doi: 10.3390/ijms27020772 (PMC12841531; doi:10.3390/ijms27020772)
Supplement: Supplementary file 1 [file ijms-27-00772-s001.zip]

Archive with 1 entries (1 files):
- ijms-4082573-supplementary.pdf
